# Supplementary material for: Evaluation and limitations of different approaches among COVID-19 fatal cases using whole-exome sequencing data
Source: BMC Genomics. 2023 Jan 10;24:12. doi: 10.1186/s12864-022-09084-5 (PMC9830622; doi:10.1186/s12864-022-09084-5)
Supplement: Supplementary file 1 — Additional file 1: Table S1. Genes selected after literature search from 3 types of publications. [file 12864_2022_9084_MOESM1_ESM.xlsx]

## Sheet: A_infection
	Additional file 1: Table S1 Genes selected after literature search from 3 types of publications.
	A.	Baggen J, Vanstreels E, Jansen S, Daelemans D. Cellular host factors for SARS-CoV-2 infection. Nat Microbiol. 2021 Oct;6(10):1219-1232. doi: 10.1038/s41564-021-00958-0. Epub 2021 Sep 1. PMID: 34471255.
		gene
	1	ACE2
	2	EXT1
	3	CTSL
	4	TMPRSS2
	5	SNX27
	6	AP1G1
	7	AP1B1
	8	VPS29
	9	VPS35
	10	CCDC22
	11	CCDC93
	12	COMMD2
	13	COMMD3
	14	COMMD4
	15	COMMD10
	16	ACTR2
	17	ACTR3
	18	ARPC3
	19	ARPC4
	20	WASHC4
	21	RAB7A
	22	RAB10
	23	RAB14
	24	CCZ1
	25	CCZ1B
	26	RMC1
	27	VPS39
	28	EXOC2
	29	ATP6AP1
	30	TMEM106B
	31	MBTPS2
	32	SCAP
	33	SREBF2
	34	NPC1
	35	NPC2
	36	TMEM30A
	37	SIGMAR1
	38	ATP8B1
	39	VAC14
	40	PIK3C3
	41	WDR81
	42	TMEM41B
	43	EP300
	44	ARID1A
	45	DPF2
	46	JMJD6
	47	KDM6A
	48	SMARCA4
	49	SMARCE1
	50	KMT2C
	51	NFE2
	52	SIAH1
	53	CNOT4
	54	UBXN7
	55	DDX1
	56	EWSR1
	57	CSDE1
	58	DYRK1A
	59	TOR1AIP1
	60	PCBD1
	61	ZC3H18
	62	EMC1
	63	RAD54L2
	64	TP73

## Sheet: B_severity
	Additional file 1: Table S1 Genes selected after literature search from 3 types of publications.
	B.	Pairo-Castineira E, Clohisey S, Klaric L, Bretherick AD, Rawlik K, Pasko D, Walker S, Parkinson N, Fourman MH, Russell CD, Furniss J, Richmond A, Gountouna E, Wrobel N, Harrison D, Wang B, Wu Y, Meynert A, Griffiths F, Oosthuyzen W, Kousathanas A, Moutsianas L, Yang Z, Zhai R, Zheng C, Grimes G, Beale R, Millar J, Shih B, Keating S, Zechner M, Haley C, Porteous DJ, Hayward C, Yang J, Knight J, Su…
		COVID-19 Host Genetics Initiative. Mapping the human genetic architecture of COVID-19. Nature. 2021 Dec;600(7889):472-477. doi: 10.1038/s41586-021-03767-x. Epub 2021 Jul 8. PMID: 34237774; PMCID: PMC8674144.
		gene
	1	SLC6A20
	2	LZTFL1
	3	OAS1
	4	IFNAR2
	5	KANSL1
	6	FOXP4-AS1
	7	DPP9
	8	PLEKHA4
	9	TMEM65
	10	RAVER1
	11	ABO
	12	HLA-G
	13	CCHCR1
	14	NOTCH4
	15	OAS3

## Sheet: C_respiratory failure
	Additional file 1: Table S1 Genes selected after literature search from 3 types of publications.
	C.	Ackermann M, Verleden SE, Kuehnel M, Haverich A, Welte T, Laenger F, Vanstapel A, Werlein C, Stark H, Tzankov A, Li WW, Li VW, Mentzer SJ, Jonigk D. Pulmonary Vascular Endothelialitis, Thrombosis, and Angiogenesis in Covid-19. N Engl J Med. 2020 Jul 9;383(2):120-128. doi: 10.1056/NEJMoa2015432. Epub 2020 May 21. PMID: 32437596; PMCID: PMC7412750.
	Up regulated angiogenesis and inflammation genes in lungs from patients who died from COVID-19: https://www.geneweaver.org/viewgenesetdetails/398329
		gene
	1	AAMP
	2	ADAM15
	3	ADAM8
	4	ADGRG1
	5	AGT
	6	AKT1
	7	ALDOA
	8	ANGPTL4
	9	ANXA2P2
	10	ATP5IF1
	11	BMP7
	12	C3AR1
	13	CCBE1
	14	CCL2
	15	CCL20
	16	CCL7
	17	CCL8
	18	CCR1
	19	CDC42
	20	CEACAM1
	21	CFL1
	22	CLIC4
	23	COL18A1
	24	COL1A1
	25	COL1A2
	26	COL3A1
	27	COL4A2
	28	COL5A1
	29	CSF1
	30	CTNNB1
	31	CXCL10
	32	CXCL13
	33	CXCL8
	34	CYP1B1
	35	DDIT3
	36	ECM1
	37	ECSCR
	38	EIF2AK3
	39	FGF2
	40	FLT1
	41	FN1
	42	GPI
	43	GREM1
	44	HGF
	45	HIF1A
	46	HMOX1
	47	HRAS
	48	HSPB1
	49	IFIT3
	50	IGF1
	51	IL1R1
	52	IL1RN
	53	IL6
	54	ITGA2
	55	ITGA5
	56	ITGB1
	57	ITGB8
	58	KRAS
	59	MAP2K1
	60	MAP2K2
	61	MAP3K7
	62	MAPK1
	63	MED1
	64	MMP14
	65	MMP2
	66	MTDH
	67	MX1
	68	NCL
	69	NF1
	70	NOS3
	71	NRCAM
	72	NRP1
	73	NRP2
	74	PDCD10
	75	PDCL3
	76	PDGFA
	77	PIK3CA
	78	PLA2G2A
	79	PLAU
	80	PPP3R1
	81	PTEN
	82	QKI
	83	RAF1
	84	RAMP1
	85	RBPJ
	86	ROCK1
	87	ROCK2
	88	RTN4
	89	RUNX1
	90	S1PR1
	91	SERPINE1
	92	SERPINF1
	93	SERPING1
	94	SNAI1
	95	SPARC
	96	SRGN
	97	SRPK2
	98	STAT1
	99	SULF1
	100	TFPI2
	101	TGFBR2
	102	THBS1
	103	THBS2
	104	THY1
	105	TIMP1
	106	TNFAIP3
	107	TNFRSF12A
	108	TNFRSF1A
	109	TYMP
	110	VCAM1
	111	VEGFA
	112	VEGFC
	113	VHL
	114	WARS1
