# Supplementary material for: Evaluation and limitations of different approaches among COVID-19 fatal cases using whole-exome sequencing data
Source: BMC Genomics. 2023 Jan 10;24:12. doi: 10.1186/s12864-022-09084-5 (PMC9830622; doi:10.1186/s12864-022-09084-5)
Supplement: Supplementary file 2 — Additional file 2: Table S2. All 900 Covid-19 associated risk variants used in our analyses with Fisher's exact test p-values. • /p-value - included in the analysis; sig - significance: * - p-value < 0.05, ** - significant after Bonferroni correction; # - overlap with risk variants from QCI infection group; § - overlap with risk variants from QCI critical group; sN - Slovak NIPT data, W - WES data of Slovak dead patients, N - non-Finnish European gnomAD data. [file 12864_2022_9084_MOESM2_ESM.xlsx]

## Sheet: Sheet1
	Additional file 2: Table S2 All 900 Covid-19 associated risk variants used in our analyses with Fisher's exact test p-values. • /p-value - included in the analysis; sig - significance: * - p-value < 0.05, ** - significant after Bonferroni correction; # - overlap with risk variants from QCI infection group; § - overlap with risk variants from QCI critical group; sN - Slovak NIPT data, W - WES data…
						Fisher's exact test p-values in WES/slovak NIPT (W/sN) and WES/NFE comparisons (W/N)
					Data source:	GWAS	publications												COVID-19 HGI browser
							infection				disease severity				respiratory failure				A2: critically ill vs. pop.				B1: hospital. vs. non-hosp.				B2: hospitalized vs. popul.				C2: reported infect. vs. pop.
		variant ID	risk variant	gene	consequence		sig	W/sN	sig	W/N	sig	W/sN	sig	W/N	sig	W/sN	sig	W/N	sig	W/sN	sig	W/N	sig	W/sN	sig	W/N	sig	W/sN	sig	W/N	sig	W/sN	sig	W/N
	1	1-100720528-T-C	rs145509462	VCAM1	synonymous variant												§	0.078545
	2	1-100738142-C-T	rs3176878	VCAM1	synonymous variant										§	0.43544	§	0.584713
	3	1-100738271-G-A	rs3176879	VCAM1	synonymous variant										§	0.651273	§	0.690756
	4	1-101239021-C-G	rs41287280	S1PR1	missense variant													1
	5	1-109923716-C-A	rs333970	CSF1	synonymous variant										*§	0.028492	§	0.48637
	6	1-109923844-T-C	rs1058885	CSF1	missense variant										§	0.118425	§	0.398953
	7	1-109924087-T-C	rs333971	CSF1	missense variant										§	0	§	0
	8	1-109924188-C-A	rs2229166	CSF1	splice region variant&synonymous variant										§	0.478689	§	0.855902
	9	1-114737984-A-C	rs61752481	CSDE1	synonymous variant					1
	10	1-150509669-G-A	rs145971597	ECM1	missense variant													0.15357
	11	1-150510879-C-T	rs3737240	ECM1	missense variant											0.229381		0.490779
	12	1-150511528-G-A	rs11801190	ECM1	intron variant											1		0.815808
	13	1-150511593-G-A	rs143016855	ECM1	intron variant												*	0.004751
	14	1-150512511-G-A	rs13294	ECM1	missense variant											0.124914		0.489151
	15	1-155054395-G-T	rs11548311	ADAM15	synonymous variant											1		0.544682
	16	1-155054466-A-C	rs6427128	ADAM15	missense variant											0.40167		0.313322
	17	1-155056148-G-A	rs151306623	ADAM15	synonymous variant												*	0.009478
	18	1-155057937-C-T	rs371597335	ADAM15	synonymous variant												*	0.010262
	19	1-155058081-A-C	rs11264303	ADAM15	synonymous variant											0.656467		0.499133
	20	1-155060832-G-A	rs11589479	ADAM15	splice region variant&synonymous variant											0.84676		0.583583														0.84676		0.583583
	21	1-155061437-C-T	rs138833444	ADAM15	intron variant												*	0.02896
	22	1-155061442-C-T	rs41264285	ADAM15	intron variant											0.380886		1
	23	1-155202934-T-C	rs35154152	THBS3	missense variant															0.837584		0.371925						0.837584		0.371925
	24	1-155262136-C-T	rs141316726	SCAMP3	missense variant																													0.515368
	25	1-155277796-A-G	rs61812063	CLK2	upstream gene variant																									0.254332
	26	1-160823770-A-G	rs509749	LY9	missense variant																			0.883719		1
	27	1-169731919-T-G	rs5361	SELE	missense variant															0.828228		0.825476
	28	1-179882939-T-C	rs1281378	TOR1AIP1	missense variant					0.573477
	29	1-179907853-C-G	rs609521	TOR1AIP1	missense variant			0.525503		0.399888
	30	1-179908645-A-C	rs17279712	TOR1AIP1	missense variant			0.625047		0.784189
	31	1-179917634-G-A	rs149690630	TOR1AIP1	missense variant					0.185428
	32	1-179917990-G-A	rs627897	TOR1AIP1	synonymous variant			1		0.736507
	33	1-19238027-C-T	rs146431577	EMC1	missense variant				*	0.002377
	34	1-19238844-C-T	rs709682	EMC1	missense variant			0.685577		0.848764
	35	1-19238850-C-G	rs709683	EMC1	missense variant			0.361988		0.401121
	36	1-19239846-G-A	rs35951065	EMC1	missense variant				*	0.016526
	37	1-19240387-C-T	rs12084825	EMC1	synonymous variant			0.273754		0.574964
	38	1-19978433-G-A	rs4744	PLA2G2A	synonymous variant											1		0.873848
	39	1-19978469-C-G	rs2236771	PLA2G2A	synonymous variant											0.36706		0.135368
	40	1-228337307-G-A	rs3795809	OBSCN	missense variant																											0.175963	*	0.043268
	41	1-230693393-A-G	rs1051038	COG2	stop retained variant											0.305531		0.136475
	42	1-230705941-T-C	rs7080	AGT	synonymous variant											0.780944		0.62425
	43	1-230710048-A-G	rs699	AGT	missense variant											1		0.270316
	44	1-230710231-G-A	rs4762	AGT	missense variant											1		1
	45	1-26780484-C-T	rs149633292	ARID1A	synonymous variant					0.205958
	46	1-28237768-A-G	rs9508	DNAJC8	upstream gene variant											0.517931		0.369676
	47	1-3722029-G-A	rs61747511	TP73	synonymous variant					1
	48	1-3722110-C-T	rs1801174	TP73	synonymous variant			0.225396		0.266138
	49	1-3722203-C-T	rs61747512	TP73	synonymous variant					1
	50	1-3728151-C-T	rs12046074	TP73	synonymous variant					0.725066
	51	1-3728190-T-C	rs12048341	TP73	synonymous variant					0.725852
	52	1-3730057-C-T	rs139554277	TP73	intron variant				*	0.00396
	53	1-3732839-G-A	rs61735051	TP73	synonymous variant					0.7256
	54	1-3732978-G-A	rs143621977	TP73	missense variant				*	0.006328
	55	1-3732998-G-A	rs9662633	TP73	synonymous variant					0.725757
	56	1-46815212-C-T	rs4646491	CYP4B1	missense variant																							0.268555		1
	57	2-100569626-C-T	rs1052117	PDCL3	synonymous variant											0.643987		0.332313
	58	2-102165169-G-A	rs3917286	IL1R1	synonymous variant												*	0.041069
	59	2-102165189-C-G	rs2228139	IL1R1	missense variant											1		1
	60	2-102174626-C-T	rs28362304	IL1R1	missense variant												*	0.040877
	61	2-102176415-A-C	rs3917320	IL1R1	downstream gene variant											1		0.745963
	62	2-102176705-G-C	rs199664586	IL1R1	downstream gene variant												*	0.003169
	63	2-11211739-T-C	rs55932113	ROCK2	downstream gene variant											1		0.258101
	64	2-11218994-G-T	rs2230774	ROCK2	missense variant&NMD transcript variant										*	0.002671	*	0.002316
	65	2-11249781-C-T	rs41264193	ROCK2	synonymous variant&NMD transcript variant											1		0.258662
	66	2-11286608-T-C	rs56070302	ROCK2	synonymous variant&NMD transcript variant											0.78323		0.257662
	67	2-113129630-T-C	rs419598	IL1RN	synonymous variant										§	0.289634	§	0.092453
	68	2-113132727-T-C	rs315952	IL1RN	synonymous variant										§	0.870533	§	0.551914
	69	2-113942308-C-T	rs752806188	ACTR3	synonymous variant				*	0.001589
	70	2-113951842-G-A	rs34493552	ACTR3	synonymous variant					0.28206
	71	2-117931109-C-T	rs76075041	CCDC93	synonymous variant					0.167049
	72	2-117948182-G-A	rs115155883	CCDC93	synonymous variant					0.126494
	73	2-117975255-G-A	rs17512204	CCDC93	missense variant			0.798608		0.802014
	74	2-117978014-G-A	rs34095554	CCDC93	missense variant					0.507606
	75	2-117986054-G-A	rs33975708	CCDC93	missense variant			0.59614		0.797473
	76	2-118013990-C-A	rs11545372	CCDC93	synonymous variant			0.722389		0.389587
	77	2-118014087-A-G	rs12477588	CCDC93	5 prime UTR variant					0
	78	2-15595524-T-C	rs2302929	DDX1	synonymous variant			0.673322		0.600262
	79	2-15607269-C-T	rs10929378	DDX1	synonymous variant			1		0.680789
	80	2-178663651-C-T	rs2163008	TTN	intron variant																													1
	81	2-188996432-C-T	rs150543864	COL3A1	missense variant												*	0.001587
	82	2-188997371-G-A	rs7579903	COL3A1	synonymous variant											0.667327		1
	83	2-188999354-G-A	rs1800255	COL3A1	missense variant											1		0.437044
	84	2-188999856-T-C	rs1801184	COL3A1	synonymous variant											0.602057		0.882085
	85	2-189010695-T-G	rs1516446	COL3A1	missense variant											0		0
	86	2-190978857-G-A	rs2230101	STAT1	splice region variant&synonymous variant												§	0.066012
	87	2-190991275-C-T	rs41509946	RAB1AP1	downstream gene variant												§	0.205298
	88	2-191009941-A-G	rs2066802	STAT1	synonymous variant										§	0.805505	§	0.134773
	89	2-205725962-T-C	rs2228639	NRP2	synonymous variant													0.638191
	90	2-205727971-T-C	rs849526	NRP2	synonymous variant											0.661633		0.339361
	91	2-205740647-C-T	rs142043280	NRP2	synonymous variant													0.202755
	92	2-205743315-T-C	rs849568	NRP2	synonymous variant											0		0
	93	2-205745778-T-G	rs849563	NRP2	synonymous variant											0.663229		0.841396
	94	2-205745829-G-A	rs778602865	NRP2	synonymous variant												*	0.004749
	95	2-205776515-TCGCA-T	rs527478913	NRP2	frameshift variant													1
	96	2-205776521-T-TA	rs200483574	NRP2	stop gained&frameshift variant													1
	97	2-215361907-G-C	rs114497844	FN1	intron variant													0.530271
	98	2-215361919-A-C	rs13394662	FN1	intron variant											1		0.328686
	99	2-215364969-A-G	rs11651	FN1	synonymous variant											0.644024		0.384326
	100	2-215370366-C-T	rs1250209	FN1	missense variant											0		0
	101	2-215378194-T-A	rs1132741	FN1	synonymous variant											1		0.873439
	102	2-215384864-C-T	rs13652	FN1	synonymous variant											0.824004		1
	103	2-215404486-T-G	rs1053238	FN1	synonymous variant											0.157735		0.167655
	104	2-215404531-T-G	rs7589580	FN1	synonymous variant											0.298726		0.167676
	105	2-215408177-T-G	rs2577301	FN1	missense variant											0		0
	106	2-215408184-A-T	rs7596677	FN1	synonymous variant											0.861527		1
	107	2-215425128-C-T	rs138271073	FN1	synonymous variant													0.069711
	108	2-215433361-G-A	rs2289202	FN1	synonymous variant											0.296691		0.206897
	109	2-215435759-T-A	rs1250259	FN1	missense variant											0.506271		0.217938
	110	2-218266079-T-C	rs2305835	AAMP	missense variant												*	0.020425
	111	2-227816337-C-T	rs150823624	CCL20	synonymous variant												*	0.001586
	112	2-231461706-C-T	rs1131171	NCL	synonymous variant											0.717463		0.861228
	113	2-231461806-T-G	rs117088491	NCL	missense variant													0.079255
	114	2-237878082-C-T	rs56984144	RAMP1	intron variant													0.35931
	115	2-237911738-G-A	rs61752232	RAMP1	synonymous variant													0.524747
	116	2-26127918-G-T	rs61754189	RAB10	synonymous variant					0.475708
	117	2-38070996-T-C	rs1800440	RMDN2	downstream gene variant											1		0.599864
	118	2-38071007-A-G	rs1056837	RMDN2	downstream gene variant											0.643483		1
	119	2-38071060-G-C	rs1056836	RMDN2	downstream gene variant											0.883211		1
	120	2-38071195-C-T	rs55989760	RMDN2	downstream gene variant												*	0.000141
	121	2-38074704-C-T	rs57865060	CYP1B1	downstream gene variant													0.344846
	122	2-38075034-C-A	rs1056827	CYP1B1	missense variant											0.5113		0.368266
	123	2-38075247-G-C	rs10012	CYP1B1	missense variant											0.627014		0.294194
	124	2-54987503-C-G	rs11549898	RTN4	missense variant													0.20403
	125	2-55025158-G-A	rs199774136	RTN4	intron variant												*	0.021201
	126	2-55025659-G-T	rs80121116	RTN4	intron variant													0.374166
	127	2-55027029-T-A	rs11677099	RTN4	intron variant													1
	128	2-55050090-C-T	rs117465650	RTN4	missense variant											0.621408		0.388472
	129	2-68188635-G-A	rs687	PPP3R1	synonymous variant											0.453662		0.404863
	130	2-88575373-C-A	rs1805165	EIF2AK3	missense variant											0.087844	*	0.045711
	131	2-88579613-T-C	rs1805164	EIF2AK3	synonymous variant											0.192714		0.456847
	132	2-88583496-T-A	rs55791823	EIF2AK3	missense variant												*	0.025315
	133	2-88588803-C-T	rs145427892	EIF2AK3	missense variant												*	0.007117
	134	2-88595605-T-C	rs13045	EIF2AK3	missense variant											0.726842		0.058766
	135	2-88613755-G-C	rs867529	EIF2AK3	missense variant											0.083055	*	0.045711
	136	3-101821543-T-G	rs35598292	NXPE3	missense variant																													0.519735
	137	3-12603508-C-T	rs2596828	RAF1	intron variant											0.268704		0.417807
	138	3-128806410-C-T	rs4548	RAB7A	synonymous variant			0.509916		0.553969
	139	3-146517122-G-A	rs343320	PLSCR1	missense variant																						*	0.038254		0.126795
	140	3-149741554-A-G	rs7633238	COMMD2	non coding transcript exon variant			1		0.663094
	141	3-149741626-C-T	rs11549572	COMMD2	non coding transcript exon variant			0.595367		0.798458
	142	3-149750743-T-G	rs9843784	COMMD2	non coding transcript exon variant			0.451089		0.273951
	143	3-179209622-A-G	rs2230461	PIK3CA	missense variant													0.082872
	144	3-195788723-C-G	rs13095016	MUC4	intron variant																											0.694532		0.856281
	145	3-30614676-G-A	rs6791557	TGFBR2	intron variant											0.290595		0.681799
	146	3-30672350-C-T	rs2228048	TGFBR2	synonymous variant													0.177863
	147	3-45758441-A-G	rs73060335	SLC6A20	3 prime UTR variant							0.829816		0.686843
	148	3-45759901-T-C	rs61731475	SLC6A20	missense variant									0.403474
	149	3-45772602-G-A	rs17279437	SLC6A20	intron variant							0.590081		0.486627														0.590081		0.486627
	150	3-45775926-A-G	rs758386	SLC6A20	synonymous variant							0.734946		0.508297
	151	3-45780053-C-T	rs139008024	SLC6A20	missense variant									0.065993
	152	3-45796394-G-C	rs2271615	SLC6A20	missense variant							0.233698		0.704819														0.233698		0.704819		0.233698		0.704819
	153	3-45828480-C-T	rs1129183	LZTFL1	missense variant							0.163876		0.62425
	154	3-45966331-G-T	rs13079478	FYCO1	missense variant															0.835103		0.660538		0.835103		0.660538		0.835103		0.660538		0.835103		0.660538
	155	3-45966333-T-C	rs13059238	FYCO1	missense variant															0.330557		0.662292		0.330557		0.662292		0.330557		0.662292		0.330557		0.662292
	156	3-45967995-G-A	rs33910087	FYCO1	missense variant															1		0.660906		1		0.660906		1		0.660906		1		0.660906
	157	3-45968372-C-G	rs3733100	FYCO1	missense variant																							0.654592		0.786097		0.654592		0.786097
	158	3-45968585-C-T	rs4683158	FYCO1	missense variant																							0.176486		0.630115
	159	3-46408806-A-G	rs3204850	CCRL2	missense variant															0.604136		0.465683		0.604136		0.465683		0.604136		0.465683
	160	3-47414198-C-T	rs151014440	PTPN23	downstream gene variant					0.325775
	161	3-47418189-C-T	rs12487736	PTPN23	downstream gene variant			0.878014		0.269774
	162	3-47420710-T-C	rs900690	SCAP	synonymous variant			0		0
	163	3-51638174-C-T	rs147665933	RAD54L2	synonymous variant					0.546371
	164	3-51646419-G-T	rs777975983	RAD54L2	synonymous variant				*	0.001586
	165	4-102267552-C-T	rs13107325	SLC39A8	missense variant																											0.80258		0.27685
	166	4-122826788-G-C	rs75664870	FGF2	missense variant												*§	0.042741
	167	4-122826931-C-T	rs1449683	FGF2	synonymous variant												§	0.476088
	168	4-122893153-C-T	rs1048201	FGF2	3 prime UTR variant										§	0.20184	§	0.587076
	169	4-176729712-C-T	rs41278571	VEGFC	upstream gene variant												§	0.489122
	170	4-176792276-A-T	rs772623279	VEGFC	synonymous variant												*§	0.025946
	171	4-177353681-A-C	rs13112390	NEIL3	missense variant																							0.854572		0.867045
	172	4-26163543-T-G	rs11724167	RBPJ	5 prime UTR variant											0.054876		0.148417
	173	4-26415514-T-C	rs2270226	RBPJ	synonymous variant											0.76766		0.585492
	174	4-56338611-A-C	rs8340	AASDH	missense variant																			0.181074		0.211596
	175	4-73741568-G-T	rs188378669	CXCL8	stop gained												§	0.087314
	176	4-73741627-A-G	rs200090643	CXCL8	synonymous variant												*§	0.005539
	177	5-116092637-G-T	rs1129494	COMMD10	synonymous variant			0.87811		0.254007
	178	5-116092684-T-G	rs1129495	COMMD10	missense variant					0.540894
	179	5-116134076-C-T	rs1129496	COMMD10	synonymous variant			0.88221		0.255353
	180	5-116382309-A-G	rs17139652	COMMD10	non coding transcript exon variant			0.305205		0.666795
	181	5-116382311-G-GA	rs72121017	COMMD10	non coding transcript exon variant			0.645322		0.676683
	182	5-13931231-C-T	rs1530496	DNAH5	missense variant																											1		0.374538
	183	5-151663455-CTA-C	rs71757813	SPARC	3 prime UTR variant												*§	0.038386
	184	5-151663542-G-C	rs1053411	SPARC	3 prime UTR variant										*§	0.007047	*§	0.029018
	185	5-151666362-C-T	rs41290587	SPARC	missense variant&splice region variant												§	0.325212
	186	5-151674666-T-C	rs2304052	SPARC	synonymous variant										§	0.33369	§	0.055115
	187	5-53051539-C-T	rs1126643	ITGA2	synonymous variant											0.880216		0.7813
	188	5-53055547-T-C	rs1139484	ITGA2	synonymous variant											1		1
	189	5-53055583-G-A	rs1062535	ITGA2	synonymous variant											1		1
	190	5-53056046-A-G	rs3212523	ITGA2	synonymous variant											1		1
	191	5-53058057-G-A	rs764797051	ITGA2	missense variant												*	0.000795
	192	5-53062927-G-A	rs1801106	ITGA2	missense variant&splice region variant											1		0.814737
	193	5-53071943-C-T	rs41366951	ITGA2	synonymous variant													0.075746
	194	5-53072642-C-T	rs3212583	ITGA2	synonymous variant											0.536191		1
	195	5-53073172-G-A	rs3212327	ITGA2	synonymous variant											0.448865		0.62979
	196	5-53073256-G-A	rs3213805	ITGA2	synonymous variant											1		1
	197	5-53075074-T-C	rs80331976	ITGA2	missense variant												*	0.029599
	198	5-53080603-T-G	rs55980302	ITGA2	synonymous variant													0.152422
	199	5-53083447-C-T	rs2303122	ITGA2	synonymous variant											1		0.888206
	200	6-133468590-G-A	rs9493627	EYA4	missense variant																							0.424879		0.465954
	201	6-137874854-A-G	rs146534657	TNFAIP3	missense variant												*	0.029709
	202	6-137874929-T-G	rs2230926	TNFAIP3	missense variant													0.686742
	203	6-169221441-A-G	rs1132742	THBS2	synonymous variant											0.268823		0.493391
	204	6-169222395-G-A	rs9505895	THBS2	synonymous variant											0.357008		0.492669
	205	6-169232124-G-A	rs35935937	THBS2	synonymous variant											1		1
	206	6-169234801-G-A	rs34987335	THBS2	synonymous variant													0.544374
	207	6-169237668-G-C	rs9766671	THBS2	synonymous variant											1		0.73051
	208	6-169237752-G-A	rs35631991	THBS2	synonymous variant													0.057715
	209	6-169241876-C-T	rs61730651	THBS2	synonymous variant										*	0.037968	*	0.035738
	210	6-169248672-G-A	rs12178180	THBS2	synonymous variant											0.135546		0.085606
	211	6-29827859-G-A	rs1630223	HLA-G	synonymous variant							0.439177		0.785326
	212	6-29827880-G-A	rs1630185	HLA-G	synonymous variant							0.369931		0.78532
	213	6-29828136-A-T	rs41551813	HLA-G	missense variant									0.720273
	214	6-29828216-G-A	rs1130355	HLA-G	synonymous variant							0.157241		0.785402
	215	6-29828550-C-T	rs1130356	HLA-G	synonymous variant							0.870163		1
	216	6-29828592-A-T	rs3873252	HLA-G	synonymous variant									0.772511
	217	6-29828599-C-A	rs12722477	HLA-G	missense variant							0.815832		0.229825
	218	6-29828657-AC-A	rs41557518	HLA-G	frameshift variant									0.485001
	219	6-29829434-C-T	rs41562616	HLA-G	synonymous variant									0.722166
	220	6-29829643-C-T	rs12722482	HLA-G	missense variant									0.77105
	221	6-29829671-G-A	rs17875406	HLA-G	synonymous variant									1
	222	6-29829862-C-T	rs1049033	HLA-G	synonymous variant							0.867032		0.881821
	223	6-29829919-A-G	rs1130363	HLA-G	synonymous variant							0.657133		0.786148
	224	6-31112117-A-G	rs2233977	C6orf15	missense variant															0.158112	*	0.010039						0.158112	*	0.010039
	225	6-31116036-T-C	rs3130981	C6orf15	upstream gene variant															0.189354		0.356767
	226	6-31117187-T-C	rs3130984	C6orf15	upstream gene variant														**	5.6e-05		0.356741
	227	6-31138682-C-A	rs1265097	PSORS1C2	intron variant																							1		0.821172		1		0.821172
	228	6-31139871-C-T	rs1063646	PSORS1C2	upstream gene variant																						*	0.001495	*	0.005603
	229	6-31142614-G-C	rs1576	PSORS1C2	upstream gene variant							0.869143		0.384591														0.869143		0.384591		0.869143		0.384591
	230	6-31143009-T-A	rs12364	PSORS1C2	upstream gene variant						*	0.005581	*	0.005639
	231	6-31143397-C-A	rs130074	PSORS1C2	upstream gene variant									1
	232	6-31143403-T-C	rs130073	PSORS1C2	upstream gene variant							0.215339		0.881826
	233	6-31144707-C-T	rs130072	PSORS1C1	downstream gene variant							0.595712		0.449384														0.595712		0.449384		0.595712		0.449384
	234	6-31144960-C-A	rs130079	PSORS1C1	downstream gene variant							0.273406		0.149534
	235	6-31145253-A-G	rs3132539	CCHCR1	synonymous variant							0.148717	*	0.0421
	236	6-31145275-G-A	rs3094225	CCHCR1	synonymous variant							0.29632		0.092255
	237	6-31148433-G-A	rs130071	CCHCR1	synonymous variant							0.505198		0.366569
	238	6-31148443-G-A	rs130070	CCHCR1	synonymous variant							0.087584	*	0.023842
	239	6-31148468-C-T	rs130069	CCHCR1	missense variant							1	*	0.010698
	240	6-31148469-G-A	rs130068	CCHCR1	missense variant							0.883379		0.891334
	241	6-31148725-C-T	rs2027937	CCHCR1	missense variant							1		0.796434
	242	6-31150734-T-G	rs130067	CCHCR1	missense variant							1		0.301334
	243	6-31150788-C-G	rs130078	CCHCR1	synonymous variant							0.852353		0.276316
	244	6-31151121-A-T	rs11540822	CCHCR1	missense variant&splice region variant							1		0.447448														1		0.447448		1		0.447448
	245	6-31154538-G-C	rs130066	TCF19	upstream gene variant							0.746968	*	0.027068
	246	6-31154553-G-A	rs130077	TCF19	upstream gene variant						*	0.013747	*	0.023953
	247	6-31154705-G-A	rs130076	TCF19	upstream gene variant							0.686251		0.250229
	248	6-31154723-G-A	rs130065	TCF19	upstream gene variant							0.565602		0.318761
	249	6-31154725-C-T	rs130075	TCF19	upstream gene variant							1		0.187045
	250	6-31154787	rs144885162	TCF19	upstream gene variant									0.651047
	251	6-31157072-C-T	rs3130453	TCF19	upstream gene variant							0.154267		0.340525
	252	6-31157381-C-T	rs743401	TCF19	upstream gene variant							0.759969		0.489778
	253	6-31157480-C-A	rs72856718	TCF19	upstream gene variant							0.439512		0.449464
	254	6-31161930-C-T	rs2073724	POU5F1	downstream gene variant																							1		0.449644		1		0.449644
	255	6-31271724-G-T	rs1050409	HLA-C	missense variant																												*	0.003915
	256	6-31878964-C-A	rs2075798	SLC44A4	missense variant																	1
	257	6-32195497-G-A	rs8192583	NOTCH4	synonymous variant									0.740667
	258	6-32195764-A-C	rs1044507	NOTCH4	synonymous variant									0.656925
	259	6-32196022-T-C	rs8192579	NOTCH4	synonymous variant									1
	260	6-32197523-A-G	rs8192576	NOTCH4	synonymous variant									0.134728
	261	6-32200994-G-T	rs3134942	NOTCH4	synonymous variant							1		0.84075
	262	6-32201155-C-T	rs204987	NOTCH4	synonymous variant									1
	263	6-32201368-G-A	rs8192574	NOTCH4	synonymous variant									1
	264	6-32204288-T-G	rs1044506	NOTCH4	synonymous variant							0.195678	*	0.028259
	265	6-32210793-C-T	rs17604492	NOTCH4	missense variant								*	0.009085
	266	6-32212846-C-A	rs9267835	NOTCH4	missense variant									0.480796
	267	6-32218019-C-T	rs8192591	NOTCH4	missense variant									0.714716
	268	6-32220503-T-A	rs150865986	NOTCH4	missense variant								*	0.007118
	269	6-32220520-G-C	rs423023	NOTCH4	synonymous variant							0.123141	*	0.013019
	270	6-32220606-T-C	rs422951	NOTCH4	missense variant							0.658085		0.054926
	271	6-32220826-C-T	rs520803	NOTCH4	synonymous variant							0.179556	*	0.018721
	272	6-32220863-T-C	rs520692	NOTCH4	missense variant						*	0.018812	*	0.018669
	273	6-32220865-T-C	rs520688	NOTCH4	synonymous variant						*	0.028954	*	0.018659
	274	6-32221046-G-A	rs8192585	NOTCH4	missense variant									1
	275	6-32221255-T-C	rs415929	NOTCH4	synonymous variant							0.535848	*	0.01874
	276	6-32222613-T-G	rs915894	NOTCH4	missense variant							0.752646		0.887871
	277	6-32222629-A-G	rs443198	NOTCH4	synonymous variant							0.755712		0.673368
	278	6-32222707-G-A	rs8192569	NOTCH4	synonymous variant							1		0.815766
	279	6-33068658-T-G	rs1126769	HLA-DPA1	downstream gene variant																										§	0.09549	§	0.282304
	280	6-33069076-A-C	rs1042308	HLA-DPA1	downstream gene variant																										§	0.702818	§	0.592037
	281	6-33069174-A-G	rs2308930	HLA-DPA1	downstream gene variant																										*§	0.027826	§	0.591831
	282	6-33069222-T-C	rs1042190	HLA-DPA1	downstream gene variant																										§	0.565437	§	0.592148
	283	6-33069642-G-A	rs1126543	HLA-DPA1	downstream gene variant																												§	0.591585
	284	6-33069647-T-C	rs1126542	HLA-DPA1	downstream gene variant																												§	0.591518
	285	6-33069745-T-C	rs1042178	HLA-DPA1	downstream gene variant																										§	0.296847	§	0.590905
	286	6-33069802-A-T	rs2308912	HLA-DPA1	downstream gene variant																												§	0.857683
	287	6-33069803-T-G	rs2308911	HLA-DPA1	downstream gene variant																												§	0.857669
	288	6-33080762-T-A	rs1042117	HLA-DPB1	missense variant																										§	1	§	0.817981
	289	6-43771240-C-T	rs25648	VEGFA	upstream gene variant										§	0.08675	§	0.068357
	290	6-564145-A-G	rs2277095	EXOC2	synonymous variant					1
	291	6-599209-T-C	rs61748570	EXOC2	synonymous variant					1
	292	6-656143-C-A	rs1211554	EXOC2	intron variant			0.258461		0.095776
	293	6-656343-T-C	rs17136239	EXOC2	intron variant			0.486426		0.062026
	294	6-656555-G-T	rs1766848	EXOC2	intron variant			0.061536		0.170311
	295	6-656810-A-G	rs61748571	EXOC2	intron variant			0.604485		0.059999
	296	6-75284435-A-G	rs240374	TMEM30A	synonymous variant					0.44919
	297	6-75284474-G-A	rs142597516	TMEM30A	synonymous variant				*	0.043474
	298	7-100180604-G-T	rs11531577	GPC2	upstream gene variant																									1
	299	7-100575235-C-T	rs3197597	IRS3P	downstream gene variant																											1		1
	300	7-100600763-C-T	rs11768465	PCOLCE	upstream gene variant																											0.871838		0.625811
	301	7-101128436-G-A	rs6092	SERPINE1	missense variant											0.627101		0.402478
	302	7-101128442-G-A	rs6090	SERPINE1	missense variant													0.454647
	303	7-101135963-C-T	rs2227692	SERPINE1	intron variant											0.544339		1
	304	7-105112817-C-T	rs149720943	KMT2E	synonymous variant													0.128336
	305	7-108160491-C-T	rs17155094	NRCAM	splice region variant&synonymous variant													0.703772
	306	7-108168331-C-T	rs182113726	NRCAM	intron variant												*	0.031249
	307	7-108184445-C-G	rs401433	NRCAM	synonymous variant											0.598054		0.870764
	308	7-108194169-G-C	rs6958498	NRCAM	missense variant&splice region variant											0.866354		0.741354
	309	7-108194290-C-T	rs404287	NRCAM	synonymous variant											0.716808		0.741361
	310	7-108198020-G-T	rs381318	NRCAM	synonymous variant											0.494958		0.761056
	311	7-108209464-G-A	rs1269621	NRCAM	synonymous variant											0.556887		0.891964
	312	7-108232372-G-A	rs2072546	NRCAM	synonymous variant											1		1
	313	7-12224345-G-A	rs147889591	TMEM106B	missense variant					1
	314	7-12229791-C-G	rs3173615	TMEM106B	missense variant			0.357668		1
	315	7-135362951-T-C	rs6969632	CNOT4	synonymous variant			0		0
	316	7-135364052-C-T	rs3812265	CNOT4	intron variant			0.496956		0.428038
	317	7-135398201-G-C	rs77841106	CNOT4	missense variant			0.315948		0.366187
	318	7-135438312-G-C	rs17480616	CNOT4	missense variant					0.669784
	319	7-150998398-C-A	rs1282115463	NOS3	missense variant												*	0.003168
	320	7-150998638-T-C	rs1549758	NOS3	synonymous variant											0.746464		0.883763
	321	7-150998978-C-T	rs9282803	NOS3	synonymous variant													0.204745
	322	7-150999023-T-G	rs1799983	NOS3	missense variant											0.506987		1
	323	7-151007162-C-G	rs2566514	NOS3	synonymous variant											0.750306		0.210502
	324	7-151007231-C-T	rs200567165	NOS3	synonymous variant												*	0.007903
	325	7-151009533-G-A	rs137919476	NOS3	synonymous variant												*	0.009976
	326	7-151010244-C-T	rs200507709	NOS3	missense variant												*	0.022748
	327	7-151010947-A-T	rs3918234	NOS3	missense variant													0.151014
	328	7-152148892-G-A	rs769992601	KMT2C	synonymous variant				*	0.000793
	329	7-152162598-G-A	rs74483926	KMT2C	missense variant			1		1
	330	7-152162642-T-C	rs764989635	KMT2C	synonymous variant				*	0.002378
	331	7-152176768-C-T	rs6464211	KMT2C	synonymous variant			1		0.850968
	332	7-152177413-C-T	rs10252263	KMT2C	synonymous variant					0.601263
	333	7-152177496-G-C	rs149373512	KMT2C	missense variant					0.381063
	334	7-152177962-G-A	rs117187677	KMT2C	synonymous variant					0.38625
	335	7-152180042-G-T	rs13231116	KMT2C	missense variant					1
	336	7-152187284-G-C	rs146275250	KMT2C	synonymous variant					0.060056
	337	7-152205112-C-G	rs138119145	KMT2C	missense variant					0.347698
	338	7-152229936-C-A	rs28522267	KMT2C	missense variant					0.056854
	339	7-152229941-T-C	rs28439884	KMT2C	synonymous variant					0.132382
	340	7-152235880-C-T	rs78472109	KMT2C	synonymous variant				**	5.80682e-13
	341	7-152247986-G-GT	rs150073007	KMT2C	stop gained&frameshift variant				*	0.009404
	342	7-152248119-G-A	rs4024453	KMT2C	missense variant				**	7.76969e-09
	343	7-152248130-T-C	rs594178	KMT2C	synonymous variant				**	1e-06
	344	7-152251983-C-G	rs3735156	KMT2C	missense variant					0.574386
	345	7-152265049-G-T	rs146238849	KMT2C	stop gained				**	2.9e-05
	346	7-152265091-T-A	rs62478356	KMT2C	synonymous variant				**	53373.9
	347	7-152273771-T-A	rs10454320	KMT2C	missense variant				**	66.9773
	348	7-152273846-G-A	rs56850341	KMT2C	missense variant				**	1.49906e-11
	349	7-152435727-C-T	rs191834730	KMT2C	synonymous variant				*	0.030229
	350	7-20379055-C-T	rs3735619	ITGB8	synonymous variant											0.619499		0.81859
	351	7-20381867-T-C	rs2230398	ITGB8	synonymous variant											0.236508		0.339354
	352	7-22727528-A-T	rs201787553	IL6	missense variant												*§	0.000793
	353	7-22731537-C-T	rs2069849	IL6	synonymous variant												§	1
	354	7-43881662-T-C	rs41279597	URGCP	missense variant																									0.073189
	355	7-500453-T-C	rs146348704	PDGFA	synonymous variant												§	0.120185
	356	7-510830-G-A	rs149090369	PDGFA	synonymous variant												§	0.076138
	357	7-512409-A-G	rs1129401	PDGFA	synonymous variant										§	1	§	0.641961
	358	7-5910095-T-C	rs1138495	CCZ1	synonymous variant					0.665544
	359	7-5919854-G-A	rs200812052	CCZ1	missense variant					0.753616
	360	7-5925657-G-A	rs1061428	CCZ1	synonymous variant				*	0.00138
	361	7-6796628-C-T	rs2528353	RSPH10B2	missense variant				*	0.023618
	362	7-6799254-C-T	rs201457485	RSPH10B2	downstream gene variant				*	0.002252
	363	7-6804943-C-G	rs62441800	CCZ1B	missense variant					0.884539
	364	7-6819822-C-G	rs145992513	CCZ1B	missense variant					0.864991
	365	7-81729735-C-T	rs5745687	HGF	missense variant											0.154735		0.084881
	366	7-93887396-G-C	rs764358029	TFPI2	missense variant												*	0.002378
	367	7-93889174-C-T	rs34489123	TFPI2	synonymous variant													1
	368	7-94401587-T-C	rs1800222	COL1A2	synonymous variant											0.221754		0.300227
	369	7-94409734-C-T	rs34511999	COL1A2	synonymous variant													0.374149
	370	7-94412625-A-C	rs412777	COL1A2	synonymous variant											0.055746		0.089763
	371	7-94413927-C-G	rs42524	COL1A2	missense variant											0.492988		0.633559
	372	7-94417726-T-C	rs765470622	COL1A2	splice region variant&synonymous variant												*	0.021199
	373	7-94417738-G-T	rs1800238	COL1A2	synonymous variant													0.398221
	374	7-94427037-C-T	rs1800248	COL1A2	synonymous variant											0.695719		0.682405
	375	8-117807339-C-T	rs7837891	EXT1	synonymous variant		*	0.038469		0.26919
	376	8-117819781-G-A	rs17439693	EXT1	synonymous variant			0.718179		0.737279
	377	8-117835543-G-A	rs11546829	EXT1	synonymous variant			0.229471		0.099019
	378	8-69603205-G-A	rs140542311	SULF1	missense variant												*	0.038155
	379	8-69621140-C-G	rs142971465	SULF1	missense variant													0.2738
	380	8-69629564-G-A	rs143386315	SULF1	synonymous variant													0.26622
	381	8-69659078-G-A	rs3802278	SULF1	3 prime UTR variant											0.872531		0.768056
	382	8-69659296-G-A	rs6990375	SULF1	3 prime UTR variant											0.605888		0.768614
	383	8-97644738-G-T	rs17854373	MTDH	missense variant												*	0.003981
	384	8-97691089-A-G	rs17854374	MTDH	missense variant											0.365316	*	0.008645
	385	8-97696254-G-A	rs538105888	MTDH	intron variant												*	0.036622
	386	9-121182941-C-T	rs140790437	RAB14	synonymous variant					0.117963
	387	9-133205932-C-T	rs11244035	OBP2B	synonymous variant																													1
	388	9-133255635-C-T	rs8176751	ABO	non coding transcript exon variant						*	0.026342	**	0.000246
	389	9-133255801-C-T	rs8176749	ABO	non coding transcript exon variant							0.106383	**	0.000253
	390	9-133255902-C-T	rs8176748	ABO	non coding transcript exon variant							0.281222		0.63363						0.281222		0.63363										0.281222		0.63363
	391	9-133255928-C-G	rs8176747	ABO	non coding transcript exon variant							0.575117	**	0.000253																		0.575117	**	0.000253
	392	9-133255929-C-T	rs41302905	ABO	non coding transcript exon variant									0.34734
	393	9-133255935-G-T	rs8176746	ABO	non coding transcript exon variant							0.258419	**	0.000252																		0.258419	**	0.000252
	394	9-133255960-G-A	rs8176745	ABO	non coding transcript exon variant							0.317489		0.633588
	395	9-133255963-G-T	rs8176744	ABO	non coding transcript exon variant							1		0.490594
	396	9-133256028-C-T	rs8176743	ABO	non coding transcript exon variant						*	0.027003	**	0.000253																	*	0.027003	**	0.000253
	397	9-133256050-C-T	rs8176742	ABO	non coding transcript exon variant							0.183996		0.63358
	398	9-133256074-G-A	rs8176741	ABO	non coding transcript exon variant							0.237448	**	0.000262
	399	9-133256085-A-T	rs8176740	ABO	non coding transcript exon variant							1		0.633548						1		0.633548										1		0.633548
	400	9-133256189-C-T	rs55727303	ABO	non coding transcript exon variant									0.620427
	401	9-133256205-G-C	rs7853989	ABO	non coding transcript exon variant							0.363999	**	0.000252																		0.363999	**	0.000252
	402	9-133256234-GT-G	rs563704490	ABO	non coding transcript exon variant									0.140818
	403	9-133256264-G-A	rs1053878	ABO	non coding transcript exon variant							1		1																		1		1
	404	9-133257486-T-C	rs8176720	ABO	non coding transcript exon variant						*	0.02936	*	0.043645
	405	9-133257521-T-TC	rs8176719	ABO	coding sequence variant	•						0.458434		0.257728
	406	9-133258116-G-A	rs512770	ABO	non coding transcript exon variant							0.060452		0.506052
	407	9-133259833-G-A	rs549443	ABO	non coding transcript exon variant									0.633541
	408	9-133259834-C-T	rs549446	ABO	non coding transcript exon variant									0.633542
	409	9-133261367-C-A	rs688976	ABO	non coding transcript exon variant									0.633543																				0.633543
	410	9-133261370-C-T	rs8176696	ABO	non coding transcript exon variant									1
	411	9-133262144-C-A	rs55876802	ABO	non coding transcript exon variant									0.352134
	412	9-133275184-G-A	rs367824410	ABO	non coding transcript exon variant									0.218249
	413	9-133405414-T-G	rs41302673	REXO4	downstream gene variant																											0.441055		0.366653
	414	9-133445787-C-T	rs685523	ADAMTS13	missense variant																											0.33209		0.264316
	415	9-133454467-G-A	rs28503257	ADAMTS13	missense variant																											0.337288		0.726063
	416	9-133468365-G-A	rs3094381	CACFD1	intron variant																											0.082131		0.101105
	417	9-133472046-G-A	rs3094378	CACFD1	downstream gene variant																											0.069517		0.332821
	418	9-134699972-C-A	rs147589613	COL5A1	missense variant												*	0.002212
	419	9-134701253-G-A	rs138579182	COL5A1	missense variant													1
	420	9-134727349-C-T	rs3124299	COL5A1	synonymous variant											0.879958		0.683087
	421	9-134730403-C-T	rs41306391	COL5A1	synonymous variant													0.133134
	422	9-134750808-G-A	rs61735045	COL5A1	missense variant													1
	423	9-134795105-G-A	rs41310207	COL5A1	synonymous variant													0.724495
	424	9-134796855-A-G	rs61736966	COL5A1	missense variant													0.204386
	425	9-134796895-C-T	rs78511105	COL5A1	synonymous variant													1
	426	9-134815988-G-A	rs3827848	COL5A1	splice region variant&synonymous variant											0.103417	*	0.014138
	427	9-134820142-C-T	rs537768945	COL5A1	synonymous variant												*	0.003168
	428	9-134820151-G-C	rs2228560	COL5A1	synonymous variant											0.766951		0.156852
	429	9-137352691-T-G	rs7020732	EXD3	missense variant																											1		0.531457
	430	9-34637693-T-G	rs1800866	SIGMAR1	missense variant					0.854935
	431	9-87728590-G-A	rs11541204	CTSL	synonymous variant			0.54726		1
	432	9-87728865-A-C	rs2378757	CTSL	intron variant			0.882499		0.324056
	433	10-133268842-A-G	rs2275720	ADAM8	intron variant											1		0.84027
	434	10-133269966-C-A	rs141066065	ADAM8	missense variant												*	0.011047
	435	10-133270957-C-T	rs140754915	ADAM8	synonymous variant												*	0.022756
	436	10-133271817-C-T	rs1131720	ADAM8	synonymous variant											1		0.829764
	437	10-133271922-A-G	rs1131719	ADAM8	synonymous variant											0.811316		1
	438	10-133272250-G-A	rs1131718	ADAM8	synonymous variant											0.410586		0.566611
	439	10-133273262-G-A	rs45451297	ADAM8	missense variant											0.748604		1
	440	10-133273375-C-T	rs530568859	ADAM8	missense variant												*	0.000793
	441	10-133273956-C-T	rs11101675	TUBGCP2	downstream gene variant													0.213663
	442	10-133274017-G-A	rs3008326	TUBGCP2	downstream gene variant											1		1
	443	10-133275531-A-G	rs2275725	TUBGCP2	downstream gene variant											0.272088		1
	444	10-133275553-C-T	rs780570140	TUBGCP2	downstream gene variant												*	0.007904
	445	10-133275573-G-A	rs41283317	TUBGCP2	downstream gene variant													1
	446	10-22316469-C-G	rs11552445	BMI1	upstream gene variant					0.529482
	447	10-22318159-G-A	rs1129543	BMI1	upstream gene variant				*	0.001208
	448	10-27170817-C-G	rs3802526	MASTL	missense variant															1		0.537573
	449	10-32911540-G-A	rs2298139	ITGB1	synonymous variant											1		0.781546
	450	10-32920338-G-T	rs2230396	ITGB1	synonymous variant										*	0.004838	*	0.010842
	451	10-32922299-T-G	rs2230395	ITGB1	synonymous variant											0.182293		0.067033
	452	10-32925874-A-G	rs2298141	ITGB1	synonymous variant											0.143194		0.095261
	453	10-32928170-G-A	rs35057436	ITGB1	synonymous variant													0.463379
	454	10-32928182-G-A	rs2230394	ITGB1	synonymous variant										*	0.029124	*	0.023161
	455	10-33180253-A-G	rs1048804	NRP1	synonymous variant											0.73234		0.751876
	456	10-33180358-C-T	rs2229936	NRP1	synonymous variant													1
	457	10-33186354-C-T	rs2228638	NRP1	missense variant											0.356739		0.263234
	458	10-33206339-C-T	rs11812166	NRP1	intron variant											0.612931		0.643585
	459	10-33207648-G-C	rs2228637	NRP1	missense variant													0.460788
	460	10-33213215-A-G	rs77435617	NRP1	intron variant													1
	461	10-33213312-C-T	rs2070303	NRP1	intron variant											0.814268		0.831002
	462	10-33221735-G-A	rs2229935	NRP1	synonymous variant											0.742084		0.446696
	463	10-33221840-G-A	rs2229934	NRP1	synonymous variant											0.627357		0.446659
	464	10-33226191-G-A	rs139187411	NRP1	synonymous variant												*	0.001586
	465	10-33263767-C-T	rs2070296	NRP1	synonymous variant													1
	466	10-33263768-A-G	rs7079053	NRP1	missense variant											0		0
	467	10-33334323-G-A	rs3750733	NRP1	synonymous variant											0.420911		0.455745
	468	10-33334515-G-A	rs35320960	NRP1	5 prime UTR variant													0.772524
	469	10-33334516-A-T	rs61758234	NRP1	5 prime UTR variant													0.731412
	470	10-33335505-C-A	rs80286291	NRP1	intron variant											0.263722		0.455296
	471	10-33335979-C-G	rs61758227	NRP1	intron variant											0.480619		0.731647
	472	10-69088200-C-G	rs757773552	SRGN	missense variant												*	0.002377
	473	10-69097096-G-A	rs2229498	SRGN	missense variant											1		1
	474	10-73911598-G-T	rs2227580	PLAU	missense variant													0.113435
	475	10-73912301-G-A	rs55744193	PLAU	missense variant													0.36959
	476	10-73913343-T-C	rs2227564	PLAU	missense variant											0.23078		0.266045
	477	10-73914121-C-T	rs2227568	PLAU	synonymous variant										*	0.031595		0.083599
	478	10-79941966-T-C	rs2243639	SFTPD	missense variant															0.306824		0.78127
	479	10-79946568-A-G	rs721917	SFTPD	missense variant															0.072629		0.274037						0.072629		0.274037		0.072629		0.274037
	480	10-87863959-G-A	rs12573787	PTEN	5 prime UTR variant													1
	481	10-87864103-CT-C	rs71022512	PTEN	5 prime UTR variant													0
	482	10-87864144-G-C	rs2943772	PTEN	5 prime UTR variant													0
	483	10-87894077-C-T	rs150651961	PTEN	synonymous variant												*	0.011016
	484	10-89339120-G-A	rs34847428	LIPA	intron variant												§	0.592152
	485	10-89339678-G-A	rs35430629	LIPA	intron variant												§	0.530333
	486	10-89339873-T-C	rs3780878	LIPA	intron variant										§	0.6125	§	1
	487	10-89339880-C-T	rs61853145	LIPA	intron variant										§		§	0.378572
	488	10-89340074-C-T	rs765362853	LIPA	intron variant										§		*§	0.007904
	489	11-1167980-C-T	rs28403537	MUC5AC	missense variant															0.215398		0.730002
	490	11-1197926-G-A	rs34474233	MUC5AC	missense variant																	0.728805								0.728805
	491	11-1197927-C-A	rs34815853	MUC5AC	missense variant																	0.7288								0.7288
	492	11-15221501-G-A	rs61745838	INSC	missense variant																							0.740622		1
	493	11-534242-A-G	rs12628	LRRC56	upstream gene variant											0.537187		1
	494	11-5508690-G-C	rs2234451	HBE1	upstream gene variant																	1
	495	11-57598250-T-C	rs28362944	SERPING1	splice region variant&5 prime UTR variant											0.75674		0.333346
	496	11-57600292-C-T	rs201627388	SERPING1	synonymous variant												*	0.005538
	497	11-57614516-G-A	rs4926	SERPING1	missense variant											0.240475		0.448101
	498	11-62381836-A-G	rs72472161	ASRGL1	synonymous variant	•
	499	11-65834089-G-C	rs17854357	SNX32	synonymous variant											1		0.456981
	500	11-65850765-G-A	rs117016392	CFL1	downstream gene variant													1
	501	11-65856048-G-A	rs4621	MUS81	upstream gene variant											0.634445		0.384891
	502	11-65860863-G-A	rs13817	MUS81	missense variant											0.372325		0.384791
	503	11-9299626-A-G	rs77852767	TMEM41B	missense variant&NMD transcript variant					0.418062
	504	12-10098846-C-G	rs2306894	CLEC1A	missense variant															0.230356		0.528807
	505	12-105126095-G-A	rs35267264	WASHC4	non coding transcript exon variant					0.133452
	506	12-105126291-G-T	rs34434425	WASHC4	non coding transcript exon variant					0.609033
	507	12-105140349-A-G	rs201428088	WASHC4	non coding transcript exon variant				*	0.028166
	508	12-105152394-G-A	rs1663564	WASHC4	downstream gene variant			0.77327		0.624395
	509	12-105156787-C-T	rs35149056	WASHC4	synonymous variant			0.827194		0.08015
	510	12-112911065-G-A	rs1131454	OAS1	missense variant							0.760615		0.782791														0.760615		0.782791
	511	12-112919404-G-A	rs1131476	OAS1	missense variant							0.359899		0.566658
	512	12-112919432-G-C	rs1051042	OAS1	missense variant							0.756629		0.566661
	513	12-112919637-G-A	rs2660	OAS1	3 prime UTR variant							0.754738		0.566665						0.754738		0.566665						0.754738		0.566665		0.754738		0.566665
	514	12-112931910-TA-T	rs11352835	OAS1	frameshift variant							0.443098		0.396296
	515	12-112938583-G-A	rs1859330	OAS3	missense variant						§	0.620964	§	0.571944					§	0.620964	§	0.571944					§	0.620964	§	0.571944	§	0.620964	§	0.571944
	516	12-112938647-C-T	rs1859329	OAS3	synonymous variant						§	0.340526	§	0.258709
	517	12-112941585	rs12819767	OAS3	missense variant								§	1
	518	12-112948974-C-G	rs2285933	OAS3	missense variant						§	0.859882	§	0.356632
	519	12-112949145-T-C	rs2285932	OAS3	synonymous variant						§	0.33687	§	0.464015
	520	12-112950725-G-A	rs7307875	OAS3	synonymous variant								§	0.051048
	521	12-112950793	rs115666428	OAS3	missense variant								§	0.186071
	522	12-112961114-G-A	rs2072136	OAS3	synonymous variant						§	0.242471	§	0.112693
	523	12-112963331-C-T	rs763844220	OAS3	synonymous variant								*§	0.002377
	524	12-112963394-G-A	rs45603631	OAS3	synonymous variant						§	0.537316	§	0.445012
	525	12-112965870-C-T	rs61942233	OAS3	stop gained								§	0.586079
	526	12-112965879-C-T	rs2240188	OAS3	synonymous variant						§	0.499155	§	0.357048
	527	12-112967523-G-A	rs61732395	OAS3	missense variant								§	0.200206
	528	12-112967980-C-T	rs878740	OAS3	synonymous variant								§	0.050292
	529	12-113010483-A-G	rs15895	OAS2	stop lost																										§	0.212419	§	0.150388
	530	12-132741820-G-T	rs11147040	ANKLE2	missense variant	•
	531	12-133226965-G-C	rs36146434	ANHX	missense variant																							0.487794		0.330208
	532	12-25209843-A-G	rs1137282	KRAS	3 prime UTR variant											0.707579		0.413053
	533	12-54292403-G-C	rs150756699	NFE2	missense variant				**	6e-06
	534	12-54401626-A-G	rs73322228	ITGA5	synonymous variant												*	0.01536
	535	12-54403214-A-G	rs17111853	ITGA5	synonymous variant												*	0.013459
	536	12-54408796-G-A	rs2230393	ITGA5	synonymous variant												*	0.014005
	537	12-57517377-G-A	rs697221	MARS1	downstream gene variant											0.559699		0.238739
	538	12-6341779-T-C	rs767455	TNFRSF1A	synonymous variant											0.345618		1
	539	13-110307009-C-G	rs9515185	COL4A2	upstream gene variant											0.433855		0.581821
	540	13-110424850-G-A	rs4238272	COL4A2	synonymous variant											0.333197		0.725123
	541	13-110445879-C-T	rs4103	COL4A2	synonymous variant											0.21434	*	0.013364
	542	13-110449695-G-A	rs76425569	COL4A2	synonymous variant											0.528406		0.15983
	543	13-110449779-C-T	rs74941798	COL4A2	synonymous variant											0.373982		0.212009
	544	13-110456810-G-A	rs28502737	COL4A2	intron variant											0.759054		1
	545	13-110456942-C-G	rs28660620	COL4A2	intron variant												*	0.000363
	546	13-110457020-G-C	rs373030497	COL4A2	intron variant												**	9.63744e-08
	547	13-110457062-G-C	rs28588005	COL4A2	intron variant												*	0.00712
	548	13-110457068-C-G	rs9521779	COL4A2	intron variant												**	6.92263e-09
	549	13-110457072-G-A	rs1226613997	COL4A2	intron variant												**	4e-06
	550	13-110457114-A-G	rs9515215	COL4A2	intron variant													0.62392
	551	13-110457135-T-TC	rs540909253	COL4A2	intron variant												**	3.50101e-30
	552	13-110457229-G-C	rs9521780	COL4A2	intron variant												**	2e-06
	553	13-110457271-G-C	rs9515216	COL4A2	intron variant												*	0.000518
	554	13-110457323-A-C	rs9515217	COL4A2	intron variant												**	1e-06
	555	13-110457535-A-G	rs9555703	COL4A2	intron variant											0.732641		0.237928
	556	13-110458826-G-A	rs7990214	COL4A2	synonymous variant											0.767848		0.890033
	557	13-110458888-G-A	rs7990383	COL4A2	missense variant											0.634682		0.890008
	558	13-110467049-G-C	rs3803230	COL4A2	missense variant											0.154422		0.177956
	559	13-110469273-C-T	rs9583500	COL4A2	missense variant											1		0.612874
	560	13-110501711-T-A	rs439831	COL4A2	synonymous variant											0		0
	561	13-110501714-T-C	rs409858	COL4A2	synonymous variant											0		0
	562	13-110503426-T-C	rs438758	COL4A2	synonymous variant											0		0
	563	13-110503432-G-A	rs4773199	COL4A2	synonymous variant											1		0.623975
	564	13-110504152-C-T	rs4771683	COL4A2	synonymous variant											0		0
	565	13-110506527-A-G	rs445348	COL4A2	synonymous variant											0.321195		0.3665
	566	13-110506590-G-A	rs186888528	COL4A2	synonymous variant													0.069694
	567	13-110507957-G-A	rs391859	COL4A2	synonymous variant											0.138679	*	0.049862
	568	13-28308924-G-A	rs7993418	FLT1	synonymous variant											1		0.740101
	569	13-28311673-G-A	rs55673217	FLT1	synonymous variant													0.158389
	570	13-28319505-A-G	rs2296189	FLT1	synonymous variant											0.263324		0.382132
	571	13-28322842-C-T	rs56314249	FLT1	synonymous variant													1
	572	13-28368599-CGAT-C	rs371573097	FLT1	intron variant												*	0.026098
	573	13-28390061-C-T	rs17537350	FLT1	synonymous variant											0.745316		1
	574	13-28430105-G-T	rs766441216	FLT1	missense variant												*	0.001586
	575	13-28433852-C-T	rs56405013	FLT1	synonymous variant												*	0.048407
	576	14-100342508-G-A	rs9453	WARS1	synonymous variant											0.073141		0.062651
	577	14-100354543-G-T	rs201005516	WARS1	missense variant												**	4.1e-05
	578	14-104772254-CCTGAG-C	rs55839843	AKT1	intron variant													0.306559
	579	14-104772265-GGCGA-G	rs200121190	AKT1	intron variant													1
	580	14-104772267-C-T	rs2498800	AKT1	intron variant										**	3.5e-05		0.376467
	581	14-104772272-G-A	rs150861537	AKT1	intron variant													0.562475
	582	14-104772299-G-C	rs17846832	AKT1	intron variant											0.155348	*	0.01487
	583	14-104772374-G-A	rs139297659	AKT1	synonymous variant													0.561845
	584	14-104773557-C-T	rs1130233	AKT1	synonymous variant											0.320174		0.633576
	585	14-22836839-C-T	rs1042703	MMP14	missense variant											0.064264		0.057451
	586	14-22841523-C-T	rs35461486	MMP14	synonymous variant												*	0.021199
	587	14-22843345-C-G	rs2236302	MMP14	synonymous variant											0.670941		0.176883
	588	14-22843385-G-A	rs1042704	MMP14	missense variant											0.082616	*	0.042077
	589	14-22843714-T-C	rs2236307	MMP14	synonymous variant											1		0.866324
	590	14-61727521-G-A	rs17099141	HIF1A	synonymous variant													0.309158
	591	14-61740895-A-T	rs61755645	HIF1A	synonymous variant													0.452865
	592	14-74057166-A-G	rs3742809	ALDH6A1	downstream gene variant																											1		0.478936
	593	14-74476592-T-C	rs8021664	NPC2	downstream gene variant			0.216989		0.363499
	594	15-39587516-G-A	rs2229364	THBS1	synonymous variant											0.460552		0.832897
	595	15-39588076-G-A	rs35275624	THBS1	synonymous variant											0.275808		0.402071
	596	15-39588157-C-T	rs2228261	THBS1	synonymous variant											0.81823		0.833493
	597	15-39588617-C-T	rs41338344	THBS1	synonymous variant													1
	598	15-39588621-A-G	rs2292305	THBS1	missense variant											0.459788		0.833903
	599	15-39589977-A-G	rs2228262	THBS1	missense variant											0.52665		0.402027
	600	15-39593100-T-C	rs2228263	THBS1	synonymous variant											0.553176		0.585544
	601	15-39594182-G-A	rs112165137	THBS1	synonymous variant												*	0.011046
	602	15-42161765-T-C	rs16972779	VPS39	synonymous variant					0.49067
	603	15-42166836-T-C	rs1619030	VPS39	synonymous variant			0.817825		1
	604	15-45106240-T-C	rs57659670	DUOX2	missense variant																			0.774763		0.796999
	605	15-45111868-G-A	rs2001616	DUOX2	missense variant																			0.590161		0.484255
	606	15-66485007-G-A	rs17586159	MAP2K1	synonymous variant													1
	607	16-30070046-G-T	rs2071390	ALDOA	intron variant											0.257702		0.584804
	608	16-30070156-G-A	rs138824667	ALDOA	missense variant													0.016696
	609	16-3020627-C-T	rs74758164	HCFC1R1	downstream gene variant													1
	610	16-46661784-T-C	rs145033509	VPS35	synonymous variant				*	0.041961
	611	16-46662372-G-A	rs168745	VPS35	synonymous variant			0		0
	612	16-55485623-G-C	rs1132896	MMP2	synonymous variant											0.514002		0.669682
	613	16-55485695-C-T	rs1053605	MMP2	synonymous variant											0.394945		0.587742
	614	16-55489742-C-T	rs16955236	MMP2	synonymous variant												*	0.008019
	615	16-55489793-T-C	rs243849	MMP2	synonymous variant											1		1
	616	16-55493201-G-A	rs2287074	MMP2	synonymous variant											0.529297		0.891409
	617	16-55502815-C-T	rs14070	MMP2	synonymous variant											0.231283		0.585283
	618	16-55502851-C-G	rs11541998	MMP2	synonymous variant											0.097502		0.66883
	619	16-57655473-C-G	rs1801257	ADGRG1	missense variant											0.077992	*	0.040351
	620	16-57655893-A-C	rs1801255	ADGRG1	missense variant											0.079654		0.213468
	621	16-57655952-C-T	rs201754491	ADGRG1	missense variant												*	0.004748
	622	16-57655971-T-C	rs1376041	ADGRG1	synonymous variant											0.611266		0.236525
	623	16-70691912-T-C	rs936297	VAC14	intron variant			0.361296		0.654338
	624	16-70692892-C-A	rs2278983	VAC14	synonymous variant			0.304144		0.13525
	625	16-71739287-G-T	rs904763	AP1G1	missense variant			0.208698		0.492223
	626	16-71773329-C-A	rs113235758	AP1G1	synonymous variant		*	0.026881	*	0.004906
	627	16-88577225-C-T	rs34829088	ZC3H18	synonymous variant					0.169402
	628	16-88577597-A-G	rs899728	ZC3H18	synonymous variant			1		0.816506
	629	16-88610567-C-T	rs72809466	ZC3H18	intron variant			0.595464		0.649744
	630	16-88628759-C-T	rs144953625	ZC3H18	missense variant&splice region variant				*	0.041202
	631	16-89196249-G-A	rs117169628	CDH15	downstream gene variant															0.197326		0.080216						0.197326		0.080216
	632	17-1726675-C-T	rs80035274	WDR81	intron variant			0.386601		1
	633	17-1726914-C-T	rs57207396	WDR81	intron variant			0.514618		0.279973
	634	17-1727101-T-C	rs59643265	WDR81	intron variant			0.237798		0.357701
	635	17-1727290-A-G	rs7221974	WDR81	intron variant			0.741765		0.35753
	636	17-1727370-G-A	rs957575035	WDR81	intron variant				*	0.001586
	637	17-1727698-G-A	rs9912287	WDR81	intron variant		*	0.035133		0.136841
	638	17-1728046-TGAG-T	rs35048651	WDR81	5 prime UTR variant		**	5e-06		0.136225
	639	17-1728145-G-C	rs62090046	WDR81	synonymous variant					0.628039
	640	17-1730444-C-T	rs780066736	WDR81	synonymous variant				*	0.003168
	641	17-1730810-C-T	rs12150338	WDR81	synonymous variant			1		1
	642	17-1733640-A-G	rs3809870	WDR81	missense variant			0.871525		0.360335
	643	17-1733656-C-A	rs11657394	WDR81	missense variant		*	0.010681	*	0.019417
	644	17-1733780-A-G	rs3809871	WDR81	synonymous variant			0.770538		0.892079
	645	17-1734008-A-G	rs3809872	WDR81	synonymous variant			0.07203		0.062652
	646	17-1734164-G-A	rs8065251	WDR81	synonymous variant			0.109192		0.093756
	647	17-1736056-C-T	rs117522064	WDR81	synonymous variant					0.706873
	648	17-1736164-A-G	rs11549259	WDR81	synonymous variant			0.056691		0.062653
	649	17-1737415-C-T	rs1045794	WDR81	synonymous variant			0.591823		0.870665
	650	17-1737499-C-T	rs8077638	WDR81	synonymous variant			0.217477		0.093818
	651	17-1737536-G-A	rs139156426	WDR81	missense variant					0.008689
	652	17-1769982-C-T	rs1136287	SERPINF1	missense variant											0.642848		0.478141
	653	17-1771135-T-C	rs8074840	SERPINF1	synonymous variant											0.320696		0.303616
	654	17-1771140-C-G	rs1804145	SERPINF1	missense variant													1
	655	17-1776708-T-C	rs6828	SERPINF1	synonymous variant											0.202032		0.366991
	656	17-1777374-C-T	rs760607687	SERPINF1	synonymous variant												*	0.000793
	657	17-31181757-G-A	rs1801052	NF1	synonymous variant											0.641584		0.552063
	658	17-31182773-C-T	rs2953000	NF1	intron variant											0.532112		0.881764
	659	17-31182783-G-T	rs2952999	NF1	intron variant											0.441174		0.88176
	660	17-31226467-G-A	rs2285892	NF1	synonymous variant											0.607341		0.881769
	661	17-31296270-C-T	rs11080149	OMG	missense variant											0.652655		0.67875
	662	17-31319014-G-A	rs1129506	EVI2A	synonymous variant											0.111089		0.481772
	663	17-31325913-G-A	rs17880521	EVI2A	upstream gene variant													0.107366
	664	17-31326219-G-A	rs17887014	EVI2A	upstream gene variant													0.249005
	665	17-34256250-T-C	rs4586	CCL2	synonymous variant										§	0.645414	§	0.887526
	666	17-34320812-A-C	rs1133763	CCL8	missense variant											0.849726		0.346468
	667	17-34320872-C-A	rs117180331	CCL8	missense variant													0.243639
	668	17-45429931-C-T	rs12949256	ARHGAP27	missense variant																	0.379624								0.379624
	669	17-45845576-T-C	rs62621252	SPPL2C	missense variant															0.11899		0.321125						0.11899		0.321125
	670	17-45845900-G-A	rs62054815	SPPL2C	missense variant															0.090682		0.320234						0.090682		0.320234
	671	17-45846288-G-C	rs12185233	SPPL2C	missense variant															0.082964		0.32041						0.082964		0.32041
	672	17-45846317-A-G	rs12185268	SPPL2C	missense variant															0.731773		0.320497						0.731773		0.320497
	673	17-45846707-T-C	rs12373123	SPPL2C	missense variant															0.079598		0.320528						0.079598		0.320528
	674	17-45846764-G-A	rs12373139	SPPL2C	missense variant															0.132194		0.320177						0.132194		0.320177
	675	17-45846834-C-G	rs12373142	SPPL2C	missense variant															0.053656		0.320163						0.053656		0.320163
	676	17-45983409-C-T	rs63750417	MAPT	missense variant														*	0.015334		0.320194					*	0.015334		0.320194
	677	17-45983657-G-A	rs62063786	MAPT	missense variant															0.287366		0.320106						0.287366		0.320106
	678	17-45983670-T-C	rs62063787	MAPT	missense variant															0.212005		0.320201						0.212005		0.320201
	679	17-45983912-C-T	rs17651549	MAPT	missense variant															0.059693		0.320139						0.059693		0.320139
	680	17-45990034-T-C	rs10445337	MAPT	missense variant															0.100314		0.320254						0.100314		0.320254
	681	17-45999299-A-G	rs62063857	MAPT	intron variant															0.195059		0.3204						0.195059		0.3204
	682	17-46031540-A-G	rs34579536	MAPT	downstream gene variant							0.090316		0.320082						0.090316		0.320082						0.090316		0.320082
	683	17-46032108-G-A	rs7220988	MAPT	downstream gene variant							0.525771		1
	684	17-46033166-G-A	rs36076725	MAPT	downstream gene variant							0.082338		0.319814
	685	17-46033175-G-A	rs35833914	MAPT	downstream gene variant							0.014041		0.319817
	686	17-46034247-A-G	rs17574604	KANSL1	synonymous variant							0.194594		0.320212
	687	17-46038364-G-A	rs12150542	KANSL1	intron variant							0.050375		0.320244
	688	17-46038381-T-G	rs147877861	KANSL1	intron variant									0.317076
	689	17-46038520-C-T	rs12150090	KANSL1	intron variant							0.025141		0.320009
	690	17-46039753-A-G	rs34043286	KANSL1	missense variant							0.032394		0.320126					*	0.032394		0.320126					*	0.032394		0.320126
	691	17-46039769-C-T	rs2277613	KANSL1	synonymous variant									0.405776
	692	17-46082483-T-C	rs17576165	KANSL1	synonymous variant							0.152533		0.320125
	693	17-46171133-G-C	rs2240758	KANSL1	synonymous variant							0.397619		0.714891
	694	17-46171403-T-C	rs1881193	KANSL1	synonymous variant							0.73264		0.321116
	695	17-46171448-G-A	rs1881194	KANSL1	synonymous variant							0.613894		0.321028
	696	17-46171471-T-C	rs35643216	KANSL1	missense variant							0.016052		0.588824
	697	17-46171482-G-A	rs17662853	KANSL1	missense variant							0.255902		0.851443
	698	17-46171730-A-C	rs17662889	KANSL1	synonymous variant							0.051518		0.857145
	699	17-46171833-T-G	rs17585974	KANSL1	missense variant							0.216965		0.589312
	700	17-50188102-G-A	rs369670483	COL1A1	synonymous variant												*	0.006329
	701	17-50190862-A-G	rs2734272	COL1A1	synonymous variant											0		0
	702	17-58358748-C-T	rs34523089	RNF43	missense variant															0.649785		0.261375
	703	17-76718688-C-A	rs377124451	JMJD6	3 prime UTR variant&NMD transcript variant				**	1e-06
	704	18-20954987-G-C	rs201390233	ROCK1	missense variant													0.722278
	705	18-20984522-G-C	rs45562542	ROCK1	missense variant													0.522063
	706	18-23506585-G-A	rs62093269	RMC1	intron variant					0.295481
	707	18-23520276-C-T	rs1367083	RMC1	synonymous variant			0.170702		0.056221
	708	18-23529286-T-C	rs1788825	RMC1	synonymous variant			1		0.887099
	709	18-23530033-C-T	rs34136453	RMC1	synonymous variant					0.281263
	710	18-23534476-C-A	rs55724504	RMC1	downstream gene variant					0.113014
	711	18-23538572-G-A	rs150334966	NPC1	missense variant					0.05706
	712	18-23539813-G-A	rs1140458	NPC1	splice region variant&synonymous variant		*	0.046509		0.076068
	713	18-23540480-T-C	rs1805082	NPC1	missense variant		*	0.014842		0.075806
	714	18-23544386-A-G	rs377179697	NPC1	synonymous variant				*	0.016525
	715	18-23544981-C-G	rs1788799	NPC1	missense variant			1		1
	716	18-23556558-C-A	rs147795644	NPC1	synonymous variant				*	0.02817
	717	18-23560403-G-A	rs80358251	NPC1	missense variant					0.585788
	718	18-23560468-T-C	rs1805081	NPC1	missense variant			0.09888		0.097282
	719	18-23568899-A-G	rs12970899	NPC1	synonymous variant			0.210384	*	0.017083
	720	18-41990483-A-G	rs1377711737	PIK3C3	missense variant				*	0.001586
	721	18-42004448-T-C	rs34205132	PIK3C3	synonymous variant			0.750423		0.326088
	722	18-57650444-C-T	rs222581	ATP8B1	missense variant			0		0
	723	18-57655270-C-T	rs12968116	ATP8B1	missense variant			0.289703		0.669109
	724	18-57668008-A-G	rs4940499	ATP8B1	intron variant&non coding transcript variant			0.537592		0.675769
	725	18-57668134-G-T	rs28424873	ATP8B1	intron variant&non coding transcript variant			0.270392		0.250961
	726	18-57691850-T-C	rs34315917	ATP8B1	upstream gene variant					0.278402
	727	18-57694597-G-A	rs145750280	ATP8B1	intron variant&non coding transcript variant					0.057076
	728	18-57695300-T-G	rs319443	ATP8B1	stop gained			0		0
	729	18-57697620-A-G	rs319438	ATP8B1	missense variant			0		0
	730	18-57706561-C-T	rs34719006	ATP8B1	missense variant					0.205974
	731	18-59439755-G-A	rs61745250	CCBE1	synonymous variant													0.084236
	732	18-59447901-T-C	rs3809990	CCBE1	intron variant											0.877639		1
	733	18-59447971-T-C	rs1893788	CCBE1	intron variant											0.771039		0.683027
	734	19-10285007-A-G	rs5498	ICAM5	upstream gene variant															0.362913		0.218089
	735	19-10320656-G-A	rs773784315	FDX2	upstream gene variant								*	0.00317
	736	19-10321123-G-T	rs281425	RAVER1	non coding transcript exon variant							0.0025	*	0.02502
	737	19-10322684	rs117798643	RAVER1	upstream gene variant									0.432088
	738	19-10328825-C-T	rs3745263	ICAM3	downstream gene variant									0.469941
	739	19-10328864-A-G	rs3745262	ICAM3	downstream gene variant									0.46502
	740	19-10329035-A-G	rs3745261	ICAM3	downstream gene variant							1		0.465352
	741	19-10329079-C-T	rs200295536	ICAM3	downstream gene variant								*	0.032017
	742	19-10333398-G-A	rs34642407	ICAM3	downstream gene variant									0.135306
	743	19-10335892-T-C	rs2304237	ICAM3	missense variant																							0.600044		0.417231
	744	19-10338682-T-C	rs7258015	ICAM3	missense variant&splice region variant															0.386959		0.258655						0.386959		0.258655
	745	19-10352442-G-C	rs34536443	TYK2	missense variant																#	1							#	1
	746	19-10359299-A-C	rs12720356	TYK2	missense variant														#	1	#	1					#	1	#	1
	747	19-10364976-C-A	rs2304256	TYK2	missense variant															1		1						1		1
	748	19-10467167-C-A	rs1051738	PDE4A	missense variant															0.365587		0.60015
	749	19-10986580-C-T	rs756224211	SMARCA4	synonymous variant				*	0.017309
	750	19-10991317-G-A	rs17001073	SMARCA4	synonymous variant					0.727057
	751	19-10994917-A-G	rs17001075	SMARCA4	synonymous variant					0.727093
	752	19-10994932-T-C	rs7935	SMARCA4	synonymous variant			0.423275		1
	753	19-10995344-G-A	rs117788028	SMARCA4	intron variant					0.12122
	754	19-10995924-C-T	rs11672232	SMARCA4	intron variant			0.513588		0.887074
	755	19-11012978-G-A	rs772638166	SMARCA4	synonymous variant				*	0.001586
	756	19-11035015-C-T	rs28997582	SMARCA4	synonymous variant					0.774796
	757	19-11058838-C-T	rs9105	SMARCA4	synonymous variant			0.552751		0.770293
	758	19-11060163-T-C	rs7275	SMARCA4	synonymous variant			0.330228		0.300548
	759	19-34377737-A-G	rs1801015	GPI	splice region variant&synonymous variant											1		1
	760	19-34381477-G-A	rs1864139	GPI	synonymous variant											0.317751	*	0.01406
	761	19-34393952-C-A	rs8191416	GPI	synonymous variant													0.19529
	762	19-34400694-A-C	rs73028341	PDCD2L	upstream gene variant													0.155071
	763	19-37885845-T-A	rs10408510	WDR87	missense variant																			0.49668		0.530096
	764	19-37887899-G-C	rs10422056	WDR87	missense variant																			0.251356		0.530116
	765	19-37893781-C-G	rs3894129	WDR87	missense variant																			0.602398		0.53005
	766	19-4094710-C-T	rs559885829	MAP2K2	intron variant													0.182241
	767	19-4094777-G-A	rs350916	MAP2K2	intron variant											0.060578		0.136529
	768	19-4099274-G-A	rs11539506	MAP2K2	synonymous variant												*	0.015585
	769	19-4101064-G-T	rs10250	MAP2K2	synonymous variant											0.281074		0.415855
	770	19-4102451-G-A	rs17851657	MAP2K2	splice region variant&synonymous variant											0.425474		0.301655
	771	19-4110554-C-G	rs10424722	MAP2K2	synonymous variant												*	0.038904
	772	19-4117530-G-A	rs8157	MAP2K2	synonymous variant											0.27116		0.161115
	773	19-42509211-A-G	rs11666350	CEACAM1	synonymous variant											0.668605		0.631708
	774	19-4689623-C-T	rs200229921	DPP9	missense variant									0.181555
	775	19-4697580-G-A	rs200375472	DPP9	synonymous variant									0.072641
	776	19-4714239-C-T	rs184824601	DPP9	missense variant									0.086559
	777	19-4716133-G-A	rs72977995	DPP9	intron variant									0.31438
	778	19-4716135-G-A	rs72977997	DPP9	intron variant								*	0.030419
	779	19-48703728-G-A	rs602662	FUT2	missense variant																											0.370033	*	0.028901
	780	19-48728969-G-A	rs2287922	RASIP1	missense variant															0.214771	*	0.013496										0.214771	*	0.013496
	781	19-48740963-G-A	rs2307019	RASIP1	upstream gene variant																													0.099515
	782	19-48758111-T-C	rs739320	FGF21	missense variant																										§	0.73257	§	0.32371
	783	19-48799813-G-C	rs11548193	BCAT2	missense variant																											0.227412		0.068185
	784	19-48837404-C-A	rs35965411	PLEKHA4	missense variant									0.083886
	785	19-48837489-T-C	rs34460869	PLEKHA4	missense variant									0.08418
	786	19-48854066-C-T	rs772559961	PLEKHA4	missense variant								*	0.000793
	787	19-48859515-T-C	rs35473731	PLEKHA4	missense variant								*	0.043518
	788	19-48860415-G-C	rs33993078	PLEKHA4	synonymous variant									1
	789	19-48865547-C-T	rs369838959	PLEKHA4	missense variant								*	0.001586
	790	19-48865586-T-C	rs506425	PLEKHA4	missense variant							1		0.881848																		1		0.881848
	791	19-48867562-G-T	rs62127976	PPP1R15A	upstream gene variant									0.120271
	792	19-48874062-A-G	rs610308	PPP1R15A	missense variant																											0.868318		0.669582
	793	19-48874167-G-A	rs11541192	PPP1R15A	missense variant																											1		0.59986
	794	19-48874179-G-C	rs556052	PPP1R15A	missense variant																											0.090054		0.565137
	795	19-48874661-G-T	rs35087747	PPP1R15A	missense variant																											1		0.148609
	796	19-48875737-A-G	rs500079	PPP1R15A	missense variant																											0.441793		0.17011
	797	19-50362278-A-G	rs676314	NAPSA	missense variant															0.532111		0.386645						0.532111		0.386645
	798	19-8364439-G-A	rs116843064	ANGPTL4	missense variant													1
	799	19-8371280-C-T	rs1044250	ANGPTL4	missense variant											0.747235		1
	800	19-8373832-G-A	rs11672433	ANGPTL4	synonymous variant											1		0.566256
	801	20-33707735-C-T	rs910397	PXMP4	missense variant																			0.769194		0.785649
	802	20-49984020-T-C	rs4647959	SNAI1	synonymous variant											1		0.20927
	803	20-49984094-T-C	rs4647958	SNAI1	missense variant											0.534088		0.209277
	804	20-49984272-G-A	rs1063210	SNAI1	synonymous variant											0.184843		0.209145
	805	20-57173149-C-T	rs200894126	BMP7	intron variant													0.28354
	806	20-57173150-G-A	rs2148328	BMP7	intron variant											0.449872		0.415816
	807	20-57228243-C-T	rs41274738	BMP7	synonymous variant													0.484793
	808	21-33241945-T-C	rs2229207	IFNAR2	missense variant							0.650789		0.801158						0.650789		0.801158						0.650789		0.801158
	809	21-33241950-T-G	rs1051393	IFNAR2	missense variant							1		0.383488						1		0.383488		1		0.383488		1		0.383488		1		0.383488
	810	21-33252732-C-G	rs147496374	IFNAR2	missense variant									0.191885
	811	21-33262573-G-A	rs1131668	IL10RB	upstream gene variant							0.634921		0.466129
	812	21-33268483-A-G	rs2834167	IL10RB	missense variant																							0.358115		1
	813	21-34889717-T-A	rs544550393	RUNX1	intron variant													1
	814	21-41435951-G-A	rs768751466	MX1	missense variant												*§	0.006327
	815	21-41440964-C-T	rs467960	MX1	synonymous variant										*§	0.005211	§	0.783878
	816	21-41446003-G-A	rs469390	MX1	missense variant										§	0.881691	§	1
	817	21-41447278-G-A	rs467574	MX1	intron variant											0.23663		0.585259
	818	21-41449186-T-C	rs2070229	MX1	synonymous variant										§	0.454315	§	0.649014
	819	21-41452734-A-G	rs1050008	MX1	synonymous variant										*§	0.038834	§	0.4312
	820	21-41452806-G-A	rs469304	MX1	synonymous variant										§	0.053132	§	0.133138
	821	21-41458763-A-G	rs1557370	MX1	3 prime UTR variant										§	0.451744	§	0.624302
	822	21-41458777-C-T	rs372310654	MX1	3 prime UTR variant												*§	0.011046
	823	21-41470664-C-T	rs61735794	TMPRSS2	synonymous variant			1		0.227023
	824	21-41473447-G-A	rs2298659	TMPRSS2	synonymous variant			0.210203		0.5194
	825	21-41473456-A-G	rs17854725	TMPRSS2	synonymous variant		*	0.00848		0.073962
	826	21-41480570-C-T	rs12329760	TMPRSS2	missense variant			0.171452		0.332634										0.171452		0.332634						0.171452		0.332634
	827	21-41494369-T-C	rs3787950	TMPRSS2	synonymous variant			0.296409		0.202088
	828	21-41494370-G-A	rs61735793	TMPRSS2	missense variant					0.125666
	829	21-41494405-G-A	rs61735792	TMPRSS2	synonymous variant					0.545942
	830	21-41507982-C-A	rs75603675	TMPRSS2	intron variant			0.444122		0.491317
	831	21-45455650-T-C	rs914230	COL18A1	synonymous variant											0.741067		1
	832	21-45456047-G-A	rs62000960	COL18A1	missense variant													0.165142
	833	21-45456068-G-A	rs148957774	COL18A1	missense variant													0.479306
	834	21-45456090-C-T	rs142892701	COL18A1	missense variant													0.442871
	835	21-45456169-A-G	rs2236451	COL18A1	synonymous variant											1		0.665475
	836	21-45456259-C-T	rs2236452	COL18A1	intron variant											1		0.735194
	837	21-45456392-G-A	rs11702494	COL18A1	intron variant											1		1
	838	21-45456666-C-T	rs8133886	COL18A1	intron variant											0.352254		1
	839	21-45456848-G-A	rs545040488	COL18A1	intron variant												*	0.021194
	840	21-45476389-C-G	rs2230687	COL18A1	synonymous variant											0.76623		0.816987
	841	21-45476398-G-T	rs2230688	COL18A1	synonymous variant											0.506436		0.817164
	842	21-45476467-G-T	rs17338853	COL18A1	synonymous variant													1
	843	21-45478329-C-G	rs13046486	COL18A1	splice region variant&synonymous variant											0.35036		0.516615
	844	21-45479928-C-T	rs1131100	COL18A1	synonymous variant													0.782048
	845	21-45479943-C-T	rs1131101	COL18A1	synonymous variant													0.781232
	846	21-45479958-C-A	rs1131102	COL18A1	synonymous variant											1		0.780746
	847	21-45480496-C-T	rs2236467	COL18A1	synonymous variant											1		0.78131
	848	21-45488441-T-C	rs11702425	COL18A1	upstream gene variant											0.218376		0.556333
	849	21-45489512-G-A	rs61731167	COL18A1	upstream gene variant											0.5921		1
	850	21-45490296-G-A	rs62000962	COL18A1	missense variant											0.650688		0.836064
	851	21-45491274-C-G	rs79980197	COL18A1	missense variant											0.771655		0.801101
	852	21-45496559-C-T	rs376919554	COL18A1	synonymous variant												*	0.009482
	853	21-45498363-G-A	rs114832456	COL18A1	intron variant													0.362886
	854	21-45504469-C-T	rs11544970	COL18A1	synonymous variant													1
	855	21-45507575-A-G	rs12483761	SLC19A1	downstream gene variant											0.400766		0.231908
	856	21-45509417-C-T	rs187670025	SLC19A1	downstream gene variant												*	0.005542
	857	21-45509553-G-A	rs1050351	SLC19A1	downstream gene variant											0.505528		1
	858	21-45510096-A-G	rs9980939	SLC19A1	downstream gene variant													0.338813
	859	21-45510178-G-A	rs144147445	SLC19A1	downstream gene variant													0.574761
	860	21-45511119-G-A	rs372684121	SLC19A1	downstream gene variant												*	0.005585
	861	21-45511195-G-A	rs12483377	SLC19A1	downstream gene variant											1		0.336378
	862	22-21807837-A-G	rs3729910	MAPK1	synonymous variant													0.769417
	863	22-29273839-A-G	rs139048680	EWSR1	synonymous variant				*	0.008691
	864	22-29298765-A-G	rs143781060	EWSR1	missense variant				*	0.011052
	865	22-29331877-C-T	rs174765	AP1B1	synonymous variant			0.875309		0.891215
	866	22-29359899-T-C	rs2072051	AP1B1	synonymous variant			1		1
	867	22-35381192-G-C	rs2071747	HMOX1	missense variant											1		0.534756
	868	22-35386831-C-T	rs201495169	HMOX1	synonymous variant												**	6.4e-05
	869	22-35386870-C-T	rs150515195	HMOX1	synonymous variant													0.099506
	870	22-35393528-C-T	rs35980144	HMOX1	missense variant												*	0.006327
	871	22-41140160-C-T	rs750740148	EP300	missense variant				*	0.000793
	872	22-41146776-T-G	rs61756764	EP300	missense variant					0.281822
	873	22-41152004-A-G	rs20551	EP300	missense variant			0.62478		0.649362
	874	22-41155035-T-A	rs20552	EP300	synonymous variant			1		0.575628
	875	22-41178379-A-C	rs1046088	EP300	missense variant			0.3292		1
	876	22-41178680-C-G	rs111489369	EP300	synonymous variant					0.098804
	877	22-41878030-G-T	rs9623465	SREBF2	synonymous variant					0.772072
	878	22-41880738-G-C	rs2228314	SREBF2	missense variant			0.728107		0.532088
	879	22-41884885-G-A	rs112435452	SREBF2	synonymous variant					0.178896
	880	22-41886008-C-T	rs17002737	SREBF2	intron variant			0.292759		0.331985
	881	22-41897136-G-C	rs2228313	SREBF2	missense variant			0.107734		0.077416
	882	22-41899246-C-G	rs713881	SREBF2	intron variant			0.409184		0.753771
	883	22-41904874-T-C	rs80119854	SREBF2	synonymous variant				*	0.011654
	884	22-41904944-C-A	rs17848337	SREBF2	synonymous variant			0.627423		0.197186
	885	22-50525807-G-A	rs11479	TYMP	missense variant													0.808019
	886	22-50525826-C-T	rs112723255	TYMP	missense variant													0.537934
	887	22-50526017-A-T	rs1138404	TYMP	synonymous variant													0.065086
	888	22-50526433-G-A	rs131804	TYMP	synonymous variant											0.060657		0.053561
	889	X-154428737-G-A	rs28497482	CH17-340M24.3	upstream gene variant			0.811797		0.658701
	890	X-15564086-C-T	rs35803318	ACE2	synonymous variant			0.580608		0.096384
	891	X-21843316-A-G	rs3213451	MBTPS2	splice region variant&synonymous variant			0.176677		0.401292
	892	X-45069832-C-A	rs2230018	KDM6A	missense variant			0.433926		0.833062
	893	X-45079318-G-A	rs20539	KDM6A	synonymous variant			0.099056		0.289671
	894	X-47585347-C-T	rs188048372	TIMP1	intron variant													0.088409
	895	X-47585480-G-C	rs5953060	TIMP1	intron variant											0.882338		0.785477
	896	X-47585586-T-C	rs4898	TIMP1	synonymous variant											0.224006		0.682535
	897	X-47585887-A-G	rs6609533	TIMP1	intron variant											0.766052		0.785635
	898	X-47585967-G-A	rs150231209	TIMP1	intron variant													0.129884
	899	X-49242913-T-C	rs142489693	CCDC22	missense variant					0.111518
	900	X-49246763-A-G	rs2294020	FOXP3	downstream gene variant		*	0.009978	*	0.000695
